# Supplementary material for: Diversity of the longhorned beetles (Coleoptera: Cerambycidae) from Cuatro Ciénegas Basin, Coahuila, Mexico
Source: Biodivers Data J. 2020 Jul 16;8:e54495. doi: 10.3897/BDJ.8.e54495 (PMC7381432; doi:10.3897/BDJ.8.e54495)
Supplement: XML Treatment for Eburia maccartyi [file BDJ.8.e54495-treatment19.xml]

<!DOCTYPE tp:taxon-treatment
  PUBLIC "-//TaxonX//DTD Taxonomic Treatment Publishing DTD v0 20100105//EN" "tax-treatment-NSO.dtd">
<tp:taxon-treatment xmlns:tp="http://www.plazi.org/taxpub"><tp:treatment-meta><mixed-citation publication-type="journal"><person-group><name><surname>Pérez-Flores</surname><given-names>Oscar</given-names></name><name><surname>Toledo-Hernández</surname><given-names>Víctor H.</given-names></name></person-group><article-title>Diversity of the longhorned beetles (<tp:taxon-name><tp:taxon-name-part taxon-name-part-type="order">Coleoptera</tp:taxon-name-part></tp:taxon-name>: <tp:taxon-name><tp:taxon-name-part taxon-name-part-type="family">Cerambycidae</tp:taxon-name-part></tp:taxon-name>) from Cuatro Ciénegas Basin, Coahuila, Mexico</article-title><source>Biodivers Data J</source><day>16</day><month>7</month><year>2020</year><volume>8</volume><pub-id pub-id-type="doi">10.3897/BDJ.8.e54495</pub-id></mixed-citation></tp:treatment-meta><tp:nomenclature><tp:taxon-name><object-id xmlns:xlink="http://www.w3.org/1999/xlink" content-type="arpha" xlink:type="simple">0830385C-EBA0-5AF8-BCB0-DC87C941962B</object-id><tp:taxon-name-part taxon-name-part-type="genus">Eburia</tp:taxon-name-part> <tp:taxon-name-part taxon-name-part-type="species">maccartyi</tp:taxon-name-part></tp:taxon-name><tp:taxon-authority>Noguera, 2002</tp:taxon-authority></tp:nomenclature><tp:treatment-sec sec-type="materials"><title>Materials</title><list list-type="alpha-lower" list-content="occurrences"><list-item><p><bold>Type status:</bold> <named-content xmlns:xlink="http://www.w3.org/1999/xlink" content-type="dwc:typeStatus" xlink:type="simple">Other material</named-content>. <bold>Occurrence:</bold> recordedBy: <named-content xmlns:xlink="http://www.w3.org/1999/xlink" content-type="dwc:recordedBy" xlink:type="simple">Oscar Pérez</named-content>; <bold>Location:</bold> country: <named-content xmlns:xlink="http://www.w3.org/1999/xlink" content-type="dwc:country" xlink:type="simple">Mexico</named-content>; stateProvince: <named-content xmlns:xlink="http://www.w3.org/1999/xlink" content-type="dwc:stateProvince" xlink:type="simple">Coahuila</named-content>; municipality: <named-content xmlns:xlink="http://www.w3.org/1999/xlink" content-type="dwc:municipality" xlink:type="simple">Cuatro Ciénegas</named-content>; locality: <named-content xmlns:xlink="http://www.w3.org/1999/xlink" content-type="dwc:locality" xlink:type="simple">Poza Azul</named-content>; verbatimCoordinates: <named-content xmlns:xlink="http://www.w3.org/1999/xlink" content-type="dwc:verbatimCoordinates" xlink:type="simple"><named-content content-type="dwc:verbatimCoordinates" xlink:type="simple">26°55'28.03"N, 102°06'56.46"W</named-content></named-content>; <bold>Event:</bold> samplingProtocol: <named-content xmlns:xlink="http://www.w3.org/1999/xlink" content-type="dwc:samplingProtocol" xlink:type="simple">Sweeping</named-content>; eventDate: <named-content xmlns:xlink="http://www.w3.org/1999/xlink" content-type="dwc:eventDate" xlink:type="simple">29-Jul-15</named-content>; habitat: <named-content xmlns:xlink="http://www.w3.org/1999/xlink" content-type="dwc:habitat" xlink:type="simple">Desertic shrub</named-content>; <bold>Record Level:</bold> collectionCode: <named-content xmlns:xlink="http://www.w3.org/1999/xlink" content-type="dwc:collectionCode" xlink:type="simple">CNIN_CCB07</named-content>; basisOfRecord: <named-content xmlns:xlink="http://www.w3.org/1999/xlink" content-type="dwc:basisOfRecord" xlink:type="simple">Preserved Specimen</named-content></p></list-item></list></tp:treatment-sec><tp:treatment-sec sec-type="Distribution"><title>Distribution</title><p>MEXICO: Coahuila, Colima, Guanajuato, Guerrero, Jalisco, Nayarit, Oaxaca.</p></tp:treatment-sec><tp:treatment-sec sec-type="Notes"><title>Notes</title><p>CNIN</p></tp:treatment-sec></tp:taxon-treatment>
