# Supplementary material for: Diversity of the longhorned beetles (Coleoptera: Cerambycidae) from Cuatro Ciénegas Basin, Coahuila, Mexico
Source: Biodivers Data J. 2020 Jul 16;8:e54495. doi: 10.3897/BDJ.8.e54495 (PMC7381432; doi:10.3897/BDJ.8.e54495)
Supplement: XML Treatment for Rhopalophorini [file BDJ.8.e54495-treatment35.xml]

<!DOCTYPE tp:taxon-treatment
  PUBLIC "-//TaxonX//DTD Taxonomic Treatment Publishing DTD v0 20100105//EN" "tax-treatment-NSO.dtd">
<tp:taxon-treatment xmlns:tp="http://www.plazi.org/taxpub"><tp:treatment-meta><mixed-citation publication-type="journal"><person-group><name><surname>Pérez-Flores</surname><given-names>Oscar</given-names></name><name><surname>Toledo-Hernández</surname><given-names>Víctor H.</given-names></name></person-group><article-title>Diversity of the longhorned beetles (<tp:taxon-name><tp:taxon-name-part taxon-name-part-type="order">Coleoptera</tp:taxon-name-part></tp:taxon-name>: <tp:taxon-name><tp:taxon-name-part taxon-name-part-type="family">Cerambycidae</tp:taxon-name-part></tp:taxon-name>) from Cuatro Ciénegas Basin, Coahuila, Mexico</article-title><source>Biodivers Data J</source><day>16</day><month>7</month><year>2020</year><volume>8</volume><pub-id pub-id-type="doi">10.3897/BDJ.8.e54495</pub-id></mixed-citation></tp:treatment-meta><tp:nomenclature><tp:taxon-name>
              <object-id xmlns:xlink="http://www.w3.org/1999/xlink" content-type="arpha" xlink:type="simple">5C564519-4900-57FD-BED7-36965ACD1B8D</object-id>
              <tp:taxon-name-part taxon-name-part-type="tribe">Rhopalophorini</tp:taxon-name-part>
            </tp:taxon-name></tp:nomenclature></tp:taxon-treatment>
