# Supplementary material for: Diversity of the longhorned beetles (Coleoptera: Cerambycidae) from Cuatro Ciénegas Basin, Coahuila, Mexico
Source: Biodivers Data J. 2020 Jul 16;8:e54495. doi: 10.3897/BDJ.8.e54495 (PMC7381432; doi:10.3897/BDJ.8.e54495)
Supplement: XML Treatment for Rhopalophora angustata [file BDJ.8.e54495-treatment36.xml]

<!DOCTYPE tp:taxon-treatment
  PUBLIC "-//TaxonX//DTD Taxonomic Treatment Publishing DTD v0 20100105//EN" "tax-treatment-NSO.dtd">
<tp:taxon-treatment xmlns:tp="http://www.plazi.org/taxpub"><tp:treatment-meta><mixed-citation publication-type="journal"><person-group><name><surname>Pérez-Flores</surname><given-names>Oscar</given-names></name><name><surname>Toledo-Hernández</surname><given-names>Víctor H.</given-names></name></person-group><article-title>Diversity of the longhorned beetles (<tp:taxon-name><tp:taxon-name-part taxon-name-part-type="order">Coleoptera</tp:taxon-name-part></tp:taxon-name>: <tp:taxon-name><tp:taxon-name-part taxon-name-part-type="family">Cerambycidae</tp:taxon-name-part></tp:taxon-name>) from Cuatro Ciénegas Basin, Coahuila, Mexico</article-title><source>Biodivers Data J</source><day>16</day><month>7</month><year>2020</year><volume>8</volume><pub-id pub-id-type="doi">10.3897/BDJ.8.e54495</pub-id></mixed-citation></tp:treatment-meta><tp:nomenclature><tp:taxon-name><object-id xmlns:xlink="http://www.w3.org/1999/xlink" content-type="arpha" xlink:type="simple">7B081B64-5D93-5947-B8F2-084A4A8DBC0D</object-id><tp:taxon-name-part taxon-name-part-type="genus">Rhopalophora</tp:taxon-name-part> <tp:taxon-name-part taxon-name-part-type="species">angustata</tp:taxon-name-part></tp:taxon-name><tp:taxon-authority>Schaeffer, 1905</tp:taxon-authority></tp:nomenclature><tp:treatment-sec sec-type="materials"><title>Materials</title><list list-type="alpha-lower" list-content="occurrences"><list-item><p><bold>Type status:</bold> <named-content xmlns:xlink="http://www.w3.org/1999/xlink" content-type="dwc:typeStatus" xlink:type="simple">Other material</named-content>. <bold>Occurrence:</bold> recordedBy: <named-content xmlns:xlink="http://www.w3.org/1999/xlink" content-type="dwc:recordedBy" xlink:type="simple">Cecilia Fernández</named-content>; <bold>Location:</bold> country: <named-content xmlns:xlink="http://www.w3.org/1999/xlink" content-type="dwc:country" xlink:type="simple">Mexico</named-content>; stateProvince: <named-content xmlns:xlink="http://www.w3.org/1999/xlink" content-type="dwc:stateProvince" xlink:type="simple">Coahuila</named-content>; municipality: <named-content xmlns:xlink="http://www.w3.org/1999/xlink" content-type="dwc:municipality" xlink:type="simple">Cuatro Ciénegas</named-content>; locality: <named-content xmlns:xlink="http://www.w3.org/1999/xlink" content-type="dwc:locality" xlink:type="simple">Emilio Bichara</named-content>; <bold>Event:</bold> samplingProtocol: <named-content xmlns:xlink="http://www.w3.org/1999/xlink" content-type="dwc:samplingProtocol" xlink:type="simple">By hand</named-content>; eventDate: <named-content xmlns:xlink="http://www.w3.org/1999/xlink" content-type="dwc:eventDate" xlink:type="simple">25-Sep-16</named-content>; habitat: <named-content xmlns:xlink="http://www.w3.org/1999/xlink" content-type="dwc:habitat" xlink:type="simple">Desertic shrub</named-content>; <bold>Record Level:</bold> collectionCode: <named-content xmlns:xlink="http://www.w3.org/1999/xlink" content-type="dwc:collectionCode" xlink:type="simple">CNIN_CCB09</named-content>; basisOfRecord: <named-content xmlns:xlink="http://www.w3.org/1999/xlink" content-type="dwc:basisOfRecord" xlink:type="simple">Preserved Specimen</named-content></p></list-item><list-item><p><bold>Type status:</bold> <named-content xmlns:xlink="http://www.w3.org/1999/xlink" content-type="dwc:typeStatus" xlink:type="simple">Other material</named-content>. <bold>Occurrence:</bold> recordedBy: <named-content xmlns:xlink="http://www.w3.org/1999/xlink" content-type="dwc:recordedBy" xlink:type="simple">Cecilia Fernández</named-content>; <bold>Location:</bold> country: <named-content xmlns:xlink="http://www.w3.org/1999/xlink" content-type="dwc:country" xlink:type="simple">Mexico</named-content>; stateProvince: <named-content xmlns:xlink="http://www.w3.org/1999/xlink" content-type="dwc:stateProvince" xlink:type="simple">Coahuila</named-content>; municipality: <named-content xmlns:xlink="http://www.w3.org/1999/xlink" content-type="dwc:municipality" xlink:type="simple">Cuatro Ciénegas</named-content>; locality: <named-content xmlns:xlink="http://www.w3.org/1999/xlink" content-type="dwc:locality" xlink:type="simple">Emilio Bichara</named-content>; <bold>Event:</bold> samplingProtocol: <named-content xmlns:xlink="http://www.w3.org/1999/xlink" content-type="dwc:samplingProtocol" xlink:type="simple">By hand</named-content>; eventDate: <named-content xmlns:xlink="http://www.w3.org/1999/xlink" content-type="dwc:eventDate" xlink:type="simple">25-Sep-16</named-content>; habitat: <named-content xmlns:xlink="http://www.w3.org/1999/xlink" content-type="dwc:habitat" xlink:type="simple">Desertic shrub</named-content>; <bold>Record Level:</bold> collectionCode: <named-content xmlns:xlink="http://www.w3.org/1999/xlink" content-type="dwc:collectionCode" xlink:type="simple">CNIN_CCB10</named-content>; basisOfRecord: <named-content xmlns:xlink="http://www.w3.org/1999/xlink" content-type="dwc:basisOfRecord" xlink:type="simple">Preserved Specimen</named-content></p></list-item></list></tp:treatment-sec><tp:treatment-sec sec-type="Ecological interactions"><title>Ecological interactions</title><sec sec-type="Host of"><title>Host of</title><p><italic><tp:taxon-name><tp:taxon-name-part taxon-name-part-type="genus" reg="Baccharis">Baccharis</tp:taxon-name-part> <tp:taxon-name-part taxon-name-part-type="species" reg="neglecta">neglecta</tp:taxon-name-part></tp:taxon-name></italic> Nuttall (<tp:taxon-name><tp:taxon-name-part taxon-name-part-type="family">Asteraceae</tp:taxon-name-part></tp:taxon-name>), <italic><tp:taxon-name><tp:taxon-name-part taxon-name-part-type="genus" reg="Celtis">Celtis</tp:taxon-name-part> <tp:taxon-name-part taxon-name-part-type="species" reg="berlandieri">berlandieri</tp:taxon-name-part></tp:taxon-name></italic> Klotzsch (<tp:taxon-name><tp:taxon-name-part taxon-name-part-type="family">Cannabaceae</tp:taxon-name-part></tp:taxon-name>), <italic><tp:taxon-name><tp:taxon-name-part taxon-name-part-type="genus" reg="Diospyros">Diospyros</tp:taxon-name-part> <tp:taxon-name-part taxon-name-part-type="species" reg="texana">texana</tp:taxon-name-part></tp:taxon-name></italic> Scheele (<tp:taxon-name><tp:taxon-name-part taxon-name-part-type="family">Ebenaceae</tp:taxon-name-part></tp:taxon-name>), <italic><tp:taxon-name><tp:taxon-name-part taxon-name-part-type="genus" reg="Eysenhardtia">Eysenhardtia</tp:taxon-name-part> <tp:taxon-name-part taxon-name-part-type="species" reg="polystachya">polystachya</tp:taxon-name-part></tp:taxon-name></italic> (Ortega) Sargent, <italic><tp:taxon-name><tp:taxon-name-part taxon-name-part-type="genus" reg="Eysenhardtia">E.</tp:taxon-name-part> <tp:taxon-name-part taxon-name-part-type="species" reg="texana">texana</tp:taxon-name-part></tp:taxon-name></italic> Scheele (<tp:taxon-name><tp:taxon-name-part taxon-name-part-type="family">Fabaceae</tp:taxon-name-part></tp:taxon-name>), <italic><tp:taxon-name><tp:taxon-name-part taxon-name-part-type="genus" reg="Pithecellobium">Pithecellobium</tp:taxon-name-part> <tp:taxon-name-part taxon-name-part-type="species" reg="flexicaule">flexicaule</tp:taxon-name-part></tp:taxon-name></italic> (Bentham) Coulter, <italic><tp:taxon-name><tp:taxon-name-part taxon-name-part-type="genus" reg="Pithecellobium">P.</tp:taxon-name-part> <tp:taxon-name-part taxon-name-part-type="species" reg="pallens">pallens</tp:taxon-name-part></tp:taxon-name></italic> (Bentham) Standley (<tp:taxon-name><tp:taxon-name-part taxon-name-part-type="family">Mimosaceae</tp:taxon-name-part></tp:taxon-name>), <italic><tp:taxon-name><tp:taxon-name-part taxon-name-part-type="genus" reg="Citrus">Citrus</tp:taxon-name-part> <tp:taxon-name-part taxon-name-part-type="species" reg="sinensis">sinensis</tp:taxon-name-part></tp:taxon-name></italic> (Linnaeus) Osbeck, <italic><tp:taxon-name><tp:taxon-name-part taxon-name-part-type="genus" reg="Zanthoxylum">Zanthoxylum</tp:taxon-name-part> <tp:taxon-name-part taxon-name-part-type="species" reg="fagara">fagara</tp:taxon-name-part></tp:taxon-name></italic> (Linnaeus) Sargent (<tp:taxon-name><tp:taxon-name-part taxon-name-part-type="family">Rutaceae</tp:taxon-name-part></tp:taxon-name>). (Monné 2020)</p></sec></tp:treatment-sec><tp:treatment-sec sec-type="Distribution"><title>Distribution</title><p>USA: Texas; MEXICO: Coahuila (new state record), Nuevo León, Tamaulipas.</p></tp:treatment-sec><tp:treatment-sec sec-type="Notes"><title>Notes</title><p>CNIN</p></tp:treatment-sec></tp:taxon-treatment>
